# Supplementary material for: The human milk bacteriome and mycobiome and their inter-kingdom interactions viewed across geography
Source: Front Nutr. 2025 Jul 7;12:1610346. doi: 10.3389/fnut.2025.1610346 (PMC12277152; doi:10.3389/fnut.2025.1610346)
Supplement: Supplementary file 7 [file Table_1.xlsx]

## Sheet: Supl Table 1
Supplementary Table 1. Number of samples included in 16S sequencing analysis.
Continent	Country	N	N rarefied
AFRICA	Equatorial Guinea	33	33
	Kenya	30	26
	Senegal	60	56
	South Sudan	53	49
	Tanzania	4	4
AMERICA	Ecuador	35	35
	El Salvador	6	6
	Mexico	18	18
	Peru	8	8
	Puerto Rico	5	5
	United States	85	84
EUROPE	Austria	38	38
	Germany	32	29
	Netherlands	15	15
	Norway	20	19
	Spain	76	72
Total		518	497

## Sheet: Supl Table 2
Supplementary Table 2. Bacterial ASVs identified as contamination by decontam.
Kingdom	Phylum	Class	Order	Family	Genus	Species	ASV	Prevalence (%)	Mean relative abundance
k_Bacteria	p_Bacillota	c_Thermoanaerobacteria	o_Thermoanaerobacterales	f_Thermoanaerobacteraceae	g_Caldanaerobacter	s_	asv_1432	1.92678	1.05162e-05
k_Bacteria	p_Bacillota	c_Thermoanaerobacteria	o_Thermoanaerobacterales	f_Family_III	g_Thermoanaerobacterium	s_uncultured_bacterium	asv_1435	0.963391	3.76368e-06
k_Bacteria	p_Actinomycetota	c_Actinobacteria	o_Micrococcales	f_Intrasporangiaceae	g_	s_	asv_2006	1.15607	3.16592e-05
k_Bacteria	p_Actinomycetota	c_Actinobacteria	o_Micrococcales	f_Micrococcaceae	g_Arthrobacter	s_	asv_2440	0.578035	5.64552e-06
k_Bacteria	p_Nitrospirota	c_Nitrospiria	o_Nitrospirales	f_Nitrospiraceae	g_Nitrospira	s_uncultured_organism	asv_4351	0.385356	3.0995e-06
k_Bacteria	p_Desulfobacterota	c_Desulfovibrionia	o_Desulfovibrionales	f_Desulfovibrionaceae	g_Desulfovibrio	s_metagenome	asv_4579	0.385356	9.96268e-07
k_Bacteria	p_Pseudomonadota	c_Alphaproteobacteria	o_Rhizobiales	f_Rhizobiaceae	g_Mesorhizobium	s_	asv_5186	0.578035	3.76368e-06
k_Bacteria	p_Pseudomonadota	c_Alphaproteobacteria	o_Micavibrionales	f_uncultured	g_uncultured	s_uncultured_bacterium	asv_5968	0.578035	9.74129e-06
k_Bacteria	p_Pseudomonadota	c_Gammaproteobacteria	o_Burkholderiales	f_Comamonadaceae	g_	s_	asv_7178	0.192678	1.21766e-06
k_Bacteria	p_Bacillota	c_Clostridia	o_Clostridia_vadinBB60_group	f_Clostridia_vadinBB60_group	g_Clostridia_vadinBB60_group	s_uncultured_Clostridiales	asv_8863	1.34875	1.94826e-05
k_Bacteria	p_Bacillota	c_Clostridia	o_Clostridia_vadinBB60_group	f_Clostridia_vadinBB60_group	g_Clostridia_vadinBB60_group	s_	asv_8903	0.192678	2.43532e-06
k_Bacteria	p_Bacillota	c_Clostridia	o_Clostridia_vadinBB60_group	f_Clostridia_vadinBB60_group	g_Clostridia_vadinBB60_group	s_uncultured_bacterium	asv_8943	0.192678	8.85572e-07
k_Bacteria	p_Bacillota	c_Clostridia	o_Monoglobales	f_Monoglobaceae	g_Monoglobus	s_uncultured_bacterium	asv_10172	0.192678	5.64552e-06
k_Bacteria	p_Bacillota	c_Clostridia	o_Clostridia_UCG-014	f_Clostridia_UCG-014	g_Clostridia_UCG-014	s_	asv_10435	0.578035	7.97014e-06
k_Bacteria	p_Bacillota	c_Clostridia	o_Oscillospirales	f_[Eubacterium]_coprostanoligenes_group	g_[Eubacterium]_coprostanoligenes_group	s_uncultured_bacterium	asv_11310	0.192678	2.21393e-07
k_Bacteria	p_Bacillota	c_Clostridia	o_Oscillospirales	f_UCG-010	g_UCG-010	s_	asv_12444	0.192678	8.85572e-07
k_Bacteria	p_Bacillota	c_Clostridia	o_Oscillospirales	f_UCG-010	g_UCG-010	s_	asv_12568	0.578035	1.88184e-06
k_Bacteria	p_Bacillota	c_Clostridia	o_Oscillospirales	f_Ruminococcaceae	g_Faecalibacterium	s_uncultured_bacterium	asv_13295	0.192678	2.87811e-06
k_Bacteria	p_Bacillota	c_Clostridia	o_Oscillospirales	f_Ruminococcaceae	g_uncultured	s_gut_metagenome	asv_13560	0.770713	1.01841e-05
k_Bacteria	p_Bacillota	c_Clostridia	o_Oscillospirales	f_Ruminococcaceae	g_[Eubacterium]_siraeum_group	s_[Eubacterium]_siraeum	asv_13753	2.31214	3.14378e-05
k_Bacteria	p_Bacillota	c_Clostridia	o_Oscillospirales	f_Oscillospiraceae	g_uncultured	s_	asv_14450	0.578035	7.74875e-06
k_Bacteria	p_Bacillota	c_Clostridia	o_Oscillospirales	f_Oscillospiraceae	g_Intestinimonas	s_uncultured_bacterium	asv_14456	0.192678	3.54229e-06
k_Bacteria	p_Bacillota	c_Clostridia	o_Oscillospirales	f_Oscillospiraceae	g_NK4A214_group	s_metagenome	asv_14517	0.385356	1.88184e-06
k_Bacteria	p_Bacillota	c_Clostridia	o_Oscillospirales	f_Ruminococcaceae	g_Incertae_Sedis	s_[Clostridium]_leptum	asv_15105	0.578035	3.87438e-06
k_Bacteria	p_Bacillota	c_Clostridia	o_Oscillospirales	f_Ruminococcaceae	g_uncultured	s_uncultured_Clostridium	asv_15120	0.192678	1.66045e-06
k_Bacteria	p_Bacillota	c_Clostridia	o_Lachnospirales	f_Lachnospiraceae	g_Roseburia	s_uncultured_bacterium	asv_15616	0.770713	2.9888e-05
k_Bacteria	p_Bacillota	c_Bacilli	o_Erysipelotrichales	f_Erysipelotrichaceae	g_Turicibacter	s_	asv_18161	0.770713	5.20273e-06
k_Bacteria	p_Bacillota	c_Bacilli	o_Bacillales	f_Bacillaceae	g_Bacillus	s_	asv_18191	0.385356	4.53855e-06
k_Bacteria	p_Bacillota	c_Bacilli	o_Bacillales	f_Sporolactobacillaceae	g_Sporolactobacillus	s_uncultured_bacterium	asv_18382	0.385356	1.32836e-06
k_Bacteria	p_Bacillota	c_Bacilli	o_Erysipelotrichales	f_Erysipelotrichaceae	g_[Clostridium]_innocuum_group	s_	asv_18919	0.963391	1.6051e-05
k_Bacteria	p_Bacillota	c_Bacilli	o_Erysipelotrichales	f_Erysipelotrichaceae	g_[Clostridium]_innocuum_group	s_uncultured_organism	asv_18921	0.385356	3.87438e-06
k_Bacteria	p_Bacillota	c_Bacilli	o_Erysipelotrichales	f_Erysipelotrichaceae	g_Holdemanella	s_uncultured_bacterium	asv_18972	0.963391	1.66045e-05
k_Bacteria	p_Bacillota	c_Negativicutes	o_Veillonellales-Selenomonadales	f_Veillonellaceae	g_Dialister	s_	asv_19435	0.192678	9.07711e-06
k_Bacteria	p_Bacillota	c_Negativicutes	o_Veillonellales-Selenomonadales	f_Selenomonadaceae	g_Mitsuokella	s_uncultured_bacterium	asv_19509	0.385356	4.31716e-06
k_Bacteria	p_Bacillota	c_Clostridia	o_Lachnospirales	f_Lachnospiraceae	g_Lachnospira	s_	asv_19940	0.770713	3.16592e-05
k_Bacteria	p_Bacillota	c_Clostridia	o_Lachnospirales	f_Lachnospiraceae	g_Lachnospira	s_uncultured_bacterium	asv_20067	0.385356	4.98134e-06
k_Bacteria	p_Bacillota	c_Clostridia	o_Lachnospirales	f_Lachnospiraceae	g_[Eubacterium]_eligens_group	s_	asv_20325	0.578035	7.41666e-06
k_Bacteria	p_Bacteroidota	c_Bacteroidia	o_Bacteroidales	f_Muribaculaceae	g_	s_	asv_21605	1.15607	0.000283715
k_Bacteria	p_Bacteroidota	c_Bacteroidia	o_Bacteroidales	f_Muribaculaceae	g_Muribaculum	s_uncultured_bacterium	asv_21606	1.7341	0.000817715
k_Bacteria	p_Spirochaetota	c_Spirochaetia	o_Spirochaetales	f_Spirochaetaceae	g_Treponema	s_Treponema_berlinense	asv_22250	0.192678	3.0995e-06
k_Bacteria	p_Bacillota	c_Clostridia	o_Lachnospirales	f_Lachnospiraceae	g_Lachnospiraceae_UCG-003	s_uncultured_bacterium	asv_22681	0.578035	6.53109e-06
k_Bacteria	p_Bacillota	c_Clostridia	o_Lachnospirales	f_Lachnospiraceae	g_Lachnoclostridium	s_	asv_22708	0.192678	1.32836e-06
k_Bacteria	p_Bacillota	c_Clostridia	o_Lachnospirales	f_Lachnospiraceae	g_Sellimonas	s_uncultured_bacterium	asv_22922	0.770713	8.63432e-06
k_Bacteria	p_Bacillota	c_Clostridia	o_Lachnospirales	f_Lachnospiraceae	g_Lachnoclostridium	s_human_gut	asv_23025	0.578035	1.88184e-06
k_Bacteria	p_Bacillota	c_Clostridia	o_Lachnospirales	f_Lachnospiraceae	g_[Ruminococcus]_gnavus_group	s_	asv_24177	0.192678	7.63805e-06
k_Bacteria	p_Bacteroidota	c_Bacteroidia	o_Bacteroidales	f_Prevotellaceae	g_Prevotellaceae_NK3B31_group	s_uncultured_organism	asv_25131	0.770713	1.88184e-05
k_Bacteria	p_Bacteroidota	c_Bacteroidia	o_Bacteroidales	f_Prevotellaceae	g_Prevotellaceae_Ga6A1_group	s_uncultured_bacterium	asv_25355	0.385356	6.86318e-06
k_Bacteria	p_Bacteroidota	c_Bacteroidia	o_Bacteroidales	f_Bacteroidaceae	g_Bacteroides	s_	asv_25409	0.770713	1.28408e-05
k_Bacteria	p_Bacteroidota	c_Bacteroidia	o_Bacteroidales	f_Bacteroidaceae	g_Bacteroides	s_Bacteroides_coprophilus	asv_25878	0.578035	1.83756e-05
k_Bacteria	p_Bacteroidota	c_Bacteroidia	o_Bacteroidales	f_Bacteroidaceae	g_Bacteroides	s_Bacteroides_plebeius	asv_25880	1.34875	2.82276e-05
k_Bacteria	p_Bacteroidota	c_Bacteroidia	o_Cytophagales	f_Hymenobacteraceae	g_Hymenobacter	s_uncultured_bacterium	asv_26161	0.578035	0.00010018
k_Bacteria	p_Actinomycetota	c_Coriobacteriia	o_Coriobacteriales	f_Eggerthellaceae	g_Senegalimassilia	s_uncultured_bacterium	asv_27448	0.770713	6.64179e-06
k_Bacteria	p_Bacillota	c_Clostridia	o_Lachnospirales	f_Lachnospiraceae	g_[Ruminococcus]_gauvreauii_group	s_	asv_27990	0.385356	8.30223e-06
k_Bacteria	p_Bacillota	c_Clostridia	o_Lachnospirales	f_Lachnospiraceae	g_Tyzzerella	s_	asv_28007	0.963391	3.76368e-06
k_Bacteria	p_Bacillota	c_Clostridia	o_Lachnospirales	f_Lachnospiraceae	g_Agathobacter	s_Eubacterium_ramulus	asv_28459	0.578035	1.16231e-05
k_Bacteria	p_Bacillota	c_Clostridia	o_Lachnospirales	f_Lachnospiraceae	g_Lachnospiraceae_NK4A136_group	s_	asv_28591	0.192678	4.75995e-06
k_Bacteria	p_Bacillota	c_Clostridia	o_Lachnospirales	f_Lachnospiraceae	g_CAG-56	s_uncultured_bacterium	asv_29048	0.578035	1.36157e-05

## Sheet: Supl Table 3
Supplementary Table 3. Summary of 16S sequencing reads.
	Min	Q25	Med	Mean	Q75	Max	Total
original reads count	18	10384.2	18371.5	21272.7	28588	76466	11019242
Filtered clean reads	18	9541.75	18069	20786.1	28172.8	76462	10767189

## Sheet: Supl Table 4
Supplementary Table 4. Summary of linear model on alpha diversity including all variables.
Metrics	Variable	Df	Sum Sq	Mean Sq	F value	Pr(>F)	Omega2_partial	CI	CI_low	CI_high	pvalue	padj
Faith_PD	Birth mode	1	189.353	189.353	5.92127	0.0155634	0.0159305	0.95	0.000759449	1	0.0156	0.2335
	Maternal weight	1	21.0198	21.0198	0.657312	0.418175	0	0.95	0	1	0.4182	1
	Maternal age	1	155.531	155.531	4.86362	0.0282133	0.0125498	0.95	0	1	0.0282	0.395
	postpartum days	1	3.16082	3.16082	0.098842	0.75345	0	0.95	0	1	0.7534	1
	Country	9	5101.69	566.855	17.7261	2.31163e-23	0.331185	0.95	0.247306	1	0	0
Observed_ASVs	Birth mode	1	26031.7	26031.7	4.03486	0.0454961	0.00988442	0.95	0	1	0.0455	0.5914
	Maternal weight	1	5542.3	5542.3	0.859045	0.354777	0	0.95	0	1	0.3548	1
	Maternal age	1	48499.5	48499.5	7.51733	0.0064906	0.0209886	0.95	0.00238722	1	0.0065	0.1038
	postpartum days	1	444.081	444.081	0.0688316	0.793232	0	0.95	0	1	0.7932	1
	Country	9	836088	92898.7	14.3991	3.14758e-19	0.284018	0.95	0.199124	1	0	0
Shannon_Index	Birth mode	1	2.04382	2.04382	1.55372	0.213593	0.00181814	0.95	0	1	0.2136	1
	Maternal weight	1	0.97261	0.97261	0.73938	0.39057	0	0.95	0	1	0.3906	1
	Maternal age	1	0.287587	0.287587	0.218624	0.640441	0	0.95	0	1	0.6404	1
	postpartum days	1	1.88211	1.88211	1.43078	0.232614	0.00141504	0.95	0	1	0.2326	1
	Country	9	71.6332	7.95924	6.05063	8.68806e-08	0.130076	0.95	0.054824	1	0	0
Pielou_evenness	Birth mode	1	0.0296781	0.0296781	0.704295	0.402036	0	0.95	0	1	0.402	1
	Maternal weight	1	7.8971e-05	7.8971e-05	0.00187407	0.9655	0	0.95	0	1	0.9655	1
	Maternal age	1	0.00523379	0.00523379	0.124204	0.724775	0	0.95	0	1	0.7248	1
	postpartum days	1	0.122103	0.122103	2.89765	0.0897803	0.00620355	0.95	0	1	0.0898	1
	Country	9	1.47202	0.163558	3.88142	0.000114801	0.0786002	0.95	0.014663	1	0.0001	0.002

## Sheet: Supl Table 5
Supplementary Table 5. Pairwise comparison of alpha diversity between countries by Kruskal-Wallis test, adjusted with FDR.
	Faith_PD		Observed_ASVs		Shannon_Index		Pielou_evenness
	pvalue	pvalue_adj	pvalue	pvalue_adj	pvalue	pvalue_adj	pvalue	pvalue_adj
Austria - Ecuador	0.0367	1	0.033	1	0.0929	1	0.3729	1
Austria - ElSalvador	0.8171	1	0.8195	1	0.3398	1	0.2508	1
Austria - Equatorial Guinea	0	0	0	0	0.0141	1	0.1878	1
Austria - Germany	4e-04	0.174	0.0015	0.618	0.9925	1	0.1969	1
Austria - Kenya	0.0179	1	0.1388	1	0.4185	1	0.0623	1
Austria - Mexico	0.0517	1	0.0317	1	0.2182	1	0.7963	1
Austria - Netherlands	0.4178	1	0.4081	1	0.9553	1	0.8616	1
Austria - Norway	1e-04	0.0441	2e-04	0.0874	0.0726	1	0.3614	1
Austria - Peru	0.3648	1	0.2937	1	0.5861	1	0.7877	1
Austria - Puerto Rico	0.2419	1	0.5259	1	0.5861	1	0.4061	1
Austria - Senegal	0.2145	1	0.5036	1	0.6867	1	0.4706	1
Austria - South Sudan	0.608	1	0.4665	1	0.9569	1	0.6335	1
Austria - Spain	0.001	0.425	0.0019	0.7714	0.0197	1	0.0619	1
Austria - Tanzania	0.4579	1	0.5036	1	0.1049	1	0.0929	1
Austria - United States	0.0186	1	0.0236	1	0.0197	1	0.009	1
Ecuador - ElSalvador	0.1964	1	0.1756	1	0.0526	1	0.0975	1
Ecuador - Equatorial Guinea	0	0	0	0	0	0	0.0253	1
Ecuador - Germany	0	0	0	0	0.128	1	0.6866	1
Ecuador - Kenya	0	0	4e-04	0.174	0.6108	1	0.3502	1
Ecuador - Mexico	0.8171	1	0.7341	1	0.9553	1	0.6866	1
Ecuador - Netherlands	0.013	1	0.0108	1	0.1887	1	0.6335	1
Ecuador - Norway	0	0	0	0	0.0011	0.4664	0.0914	1
Ecuador - Peru	0.8171	1	0.8934	1	0.81	1	0.8359	1
Ecuador - Puerto Rico	0.0227	1	0.0908	1	0.1442	1	0.2087	1
Ecuador - Senegal	2e-04	0.0874	0.0016	0.6528	0.1891	1	0.8154	1
Ecuador - South Sudan	0.0048	1	0.1558	1	0.0912	1	0.1493	1
Ecuador - Spain	0	0	0	0	0	0	0.0021	0.8484
Ecuador - Tanzania	0.0861	1	0.105	1	0.0163	1	0.0351	1
Ecuador - United States	0	0	0	0	0	0	1e-04	0.0441
ElSalvador - Equatorial Guinea	0.0128	1	0.0242	1	0.8625	1	0.6925	1
ElSalvador - Germany	0.1106	1	0.169	1	0.3446	1	0.0623	1
ElSalvador - Kenya	0.3226	1	0.6001	1	0.128	1	0.026	1
ElSalvador - Mexico	0.1745	1	0.1343	1	0.0802	1	0.2117	1
ElSalvador - Netherlands	0.7921	1	0.77	1	0.4326	1	0.248	1
ElSalvador - Norway	0.0521	1	0.0636	1	0.9553	1	0.6335	1
ElSalvador - Peru	0.3986	1	0.3392	1	0.1891	1	0.248	1
ElSalvador - Puerto Rico	0.482	1	0.7457	1	0.8625	1	0.8673	1
ElSalvador - Senegal	0.7579	1	0.9287	1	0.1991	1	0.1232	1
ElSalvador - South Sudan	0.9848	1	0.5348	1	0.3031	1	0.3689	1
ElSalvador - Spain	0.2384	1	0.2854	1	0.9977	1	0.7877	1
ElSalvador - Tanzania	0.6572	1	0.7341	1	0.6089	1	0.5926	1
ElSalvador - United States	0.4644	1	0.4989	1	0.9801	1	0.966	1
Equatorial Guinea - Germany	0.1745	1	0.1756	1	0.02	1	0.009	1
Equatorial Guinea - Kenya	0.0185	1	0.0045	1	0.0011	0.4664	0.0012	0.4968
Equatorial Guinea - Mexico	0	0	0	0	0.0011	0.4664	0.1748	1
Equatorial Guinea - Netherlands	0.0018	0.7326	0.0059	1	0.0802	1	0.2299	1
Equatorial Guinea - Norway	0.5702	1	0.7354	1	0.8625	1	0.8676	1
Equatorial Guinea - Peru	0	0	0	0	0.0315	1	0.2699	1
Equatorial Guinea - Puerto Rico	0.2128	1	0.1228	1	0.6525	1	0.8699	1
Equatorial Guinea - Senegal	0	0	0	0	0.0011	0.4664	0.026	1
Equatorial Guinea - South Sudan	0	0	0	0	0.0071	1	0.3677	1
Equatorial Guinea - Spain	0.0054	1	0.0137	1	0.6525	1	0.8154	1
Equatorial Guinea - Tanzania	0.163	1	0.1832	1	0.6525	1	0.3078	1
Equatorial Guinea - United States	1e-04	0.0441	7e-04	0.2996	0.6071	1	0.3998	1
Germany - Kenya	0.3986	1	0.1832	1	0.4551	1	0.6106	1
Germany - Mexico	0	0	0	0	0.2531	1	0.4403	1
Germany - Netherlands	0.0742	1	0.142	1	0.9553	1	0.4102	1
Germany - Norway	0.5901	1	0.4532	1	0.0854	1	0.0421	1
Germany - Peru	0.0015	0.618	0.002	0.81	0.5861	1	0.6335	1
Germany - Puerto Rico	0.6263	1	0.437	1	0.5861	1	0.1393	1
Germany - Senegal	0.0117	1	0.0076	1	0.7206	1	0.4706	1
Germany - South Sudan	0.0015	0.618	0	0	0.9669	1	0.0623	1
Germany - Spain	0.39	1	0.5315	1	0.0317	1	6e-04	0.2574
Germany - Tanzania	0.482	1	0.5348	1	0.1079	1	0.0226	1
Germany - United States	0.0736	1	0.1558	1	0.0342	1	0	0
Kenya - Mexico	1e-04	0.0441	7e-04	0.2996	0.7292	1	0.213	1
Kenya - Netherlands	0.3564	1	0.7564	1	0.4916	1	0.2117	1
Kenya - Norway	0.178	1	0.0423	1	0.0123	1	0.0108	1
Kenya - Peru	0.014	1	0.0423	1	0.9569	1	0.3998	1
Kenya - Puerto Rico	0.9848	1	0.9287	1	0.2975	1	0.075	1
Kenya - Senegal	0.1916	1	0.366	1	0.647	1	0.1905	1
Kenya - South Sudan	0.0517	1	0.0192	1	0.4326	1	0.0136	1
Kenya - Spain	0.8701	1	0.3906	1	0.0011	0.4664	0	0
Kenya - Tanzania	0.7972	1	0.993	1	0.0407	1	0.009	1
Kenya - United States	0.5702	1	0.8444	1	0.0011	0.4664	0	0
Mexico - Netherlands	0.0167	1	0.0096	1	0.2975	1	0.9344	1
Mexico - Norway	0	0	0	0	0.007	1	0.2904	1
Mexico - Peru	0.7315	1	0.7341	1	0.8625	1	0.9328	1
Mexico - Puerto Rico	0.0221	1	0.0636	1	0.1891	1	0.3614	1
Mexico - Senegal	0.0015	0.618	0.0033	1	0.3941	1	0.8154	1
Mexico - South Sudan	0.0128	1	0.1259	1	0.222	1	0.4852	1
Mexico - Spain	0	0	0	0	0.0011	0.4664	0.0801	1
Mexico - Tanzania	0.0756	1	0.0759	1	0.0245	1	0.0801	1
Mexico - United States	0	0	0	0	0.0011	0.4664	0.0226	1
Netherlands - Norway	0.0271	1	0.0352	1	0.1819	1	0.3614	1
Netherlands - Peru	0.1545	1	0.1206	1	0.5861	1	0.8832	1
Netherlands - Puerto Rico	0.5901	1	0.9217	1	0.6488	1	0.3811	1
Netherlands - Senegal	0.9978	1	0.7341	1	0.7206	1	0.7846	1
Netherlands - South Sudan	0.6572	1	0.1388	1	0.9319	1	0.5926	1
Netherlands - Spain	0.2145	1	0.2828	1	0.1288	1	0.1257	1
Netherlands - Tanzania	0.808	1	0.856	1	0.1442	1	0.0929	1
Netherlands - United States	0.5676	1	0.6001	1	0.141	1	0.0434	1
Norway - Peru	5e-04	0.2155	4e-04	0.174	0.067	1	0.3684	1
Norway - Puerto Rico	0.4201	1	0.1968	1	0.7603	1	0.8154	1
Norway - Senegal	0.0038	1	9e-04	0.3834	0.0197	1	0.1055	1
Norway - South Sudan	5e-04	0.2155	0	0	0.0526	1	0.5749	1
Norway - Spain	0.1545	1	0.1343	1	0.9259	1	0.7036	1
Norway - Tanzania	0.3226	1	0.2969	1	0.5951	1	0.2795	1
Norway - United States	0.0227	1	0.0265	1	0.8625	1	0.3811	1
Peru - Puerto Rico	0.0947	1	0.1832	1	0.3557	1	0.3719	1
Peru - Senegal	0.0864	1	0.1327	1	0.7206	1	0.9328	1
Peru - South Sudan	0.2023	1	0.5348	1	0.5861	1	0.5717	1
Peru - Spain	0.0049	1	0.0043	1	0.0522	1	0.1888	1
Peru - Tanzania	0.2023	1	0.1841	1	0.067	1	0.0975	1
Peru - United States	0.022	1	0.0167	1	0.0526	1	0.0929	1
Puerto Rico - Senegal	0.5629	1	0.7354	1	0.4326	1	0.245	1
Puerto Rico - South Sudan	0.3688	1	0.2997	1	0.5767	1	0.5655	1
Puerto Rico - Spain	0.9178	1	0.6155	1	0.81	1	0.9536	1
Puerto Rico - Tanzania	0.8339	1	0.9338	1	0.4916	1	0.4841	1
Puerto Rico - United States	0.8097	1	0.8512	1	0.8387	1	0.852	1
Senegal - South Sudan	0.4916	1	0.1036	1	0.7206	1	0.1878	1
Senegal - Spain	0.0386	1	0.0111	1	0.0011	0.4664	0.0013	0.5369
Senegal - Tanzania	0.7972	1	0.7169	1	0.0656	1	0.0425	1
Senegal - United States	0.3252	1	0.1162	1	0.0011	0.4664	0	0
South Sudan - Spain	0.0046	1	0	0	0.0077	1	0.1512	1
South Sudan - Tanzania	0.5914	1	0.2997	1	0.0929	1	0.1414	1
South Sudan - United States	0.07	1	4e-04	0.174	0.0077	1	0.026	1
Spain - Tanzania	0.7352	1	0.7341	1	0.5201	1	0.3578	1
Spain - United States	0.2832	1	0.3509	1	0.9553	1	0.4695	1
Tanzania - United States	0.9848	1	0.9287	1	0.4932	1	0.4695	1

## Sheet: Supl Table 6
Supplementary Table 6. PERMANOVA result of all variables on beta diversity.
Metrics	Variable	Df	SumOfSqs	R2	F	Pr(>F)	Omega2_partial	padj
Bray Curtis	Birth mode	1	0.375982	0.00355164	1.21477	0.213	0.000705994	0.5925
	Maternal weight	1	0.323895	0.00305962	1.04648	0.358	0.000152888	0.5925
	Maternal age	1	0.353836	0.00334245	1.14322	0.262	0.000470906	0.5925
	postpartum days	1	0.345404	0.00326279	1.11598	0.314	0.000381362	0.5925
	Country	9	13.3086	0.125718	4.77771	0.001	0.10059	0.005
Jaccard	Birth mode	1	0.400862	0.00325474	1.06669	0.308	0.000219322	0.5925
	Maternal weight	1	0.384593	0.00312264	1.0234	0.394	7.69567e-05	0.5925
	Maternal age	1	0.423034	0.00343475	1.12569	0.23	0.000413271	0.5925
	postpartum days	1	0.391931	0.00318222	1.04292	0.337	0.000141171	0.5925
	Country	9	11.4686	0.0931175	3.39086	0.001	0.0661032	0.005
unweighted Unifrac	Birth mode	1	0.22209	0.00292909	0.963505	0.457	-0.000120065	0.5925
	Maternal weight	1	0.185863	0.0024513	0.806339	0.855	-0.000637449	0.855
	Maternal age	1	0.220539	0.00290865	0.95678	0.504	-0.000142192	0.592941
	postpartum days	1	0.226976	0.00299354	0.984704	0.427	-5.03196e-05	0.5925
	Country	9	7.24672	0.0955755	3.49321	0.001	0.0687384	0.005
weighted Unifrac	Birth mode	1	0.000263788	0.000497611	0.176994	0.729	-0.00271461	0.767368
	Maternal weight	1	0.000593358	0.00111932	0.398125	0.556	-0.00198378	0.617778
	Maternal age	1	0.000880298	0.0016606	0.590653	0.465	-0.00134835	0.5925
	postpartum days	1	0.000828241	0.0015624	0.555725	0.474	-0.00146357	0.5925
	Country	9	0.0841957	0.158827	6.27698	0.001	0.135117	0.005

## Sheet: Supl Table 7
Supplementary Table 7. Prevalence and abundance of Major bacterial genera (abundance > 0.001).
Kingdom	Phylum	Class	Order	Family	Genus	Prevalence (%)	Mean abundance	Universal in all countries
k_Bacteria	p_Bacillota	c_Bacilli	o_Staphylococcales	f_Staphylococcaceae	g_Staphylococcus	99.1952	0.168077	Y
k_Bacteria	p_Bacillota	c_Bacilli	o_Lactobacillales	f_Streptococcaceae	g_Streptococcus	97.3843	0.229907	Y
k_Bacteria	p_Actinomycetota	c_Actinobacteria	o_Bifidobacteriales	f_Bifidobacteriaceae	g_Bifidobacterium	93.159	0.0594987	Y
k_Bacteria	p_Pseudomonadota	c_Gammaproteobacteria	o_Pseudomonadales	f_Moraxellaceae	g_Acinetobacter	83.2998	0.0268506	Y
k_Bacteria	p_Actinomycetota	c_Actinobacteria	o_Corynebacteriales	f_Corynebacteriaceae	g_Corynebacterium	80.0805	0.0279169	Y
k_Bacteria	p_Bacteroidota	c_Bacteroidia	o_Bacteroidales	f_Muribaculaceae	g_Muribaculaceae	78.0684	0.0436606	Y
k_Bacteria	p_Bacteroidota	c_Bacteroidia	o_Bacteroidales	f_Prevotellaceae	g_Prevotella	77.2636	0.0170016	Y
k_Bacteria	p_Pseudomonadota	c_Gammaproteobacteria	o_Enterobacterales	f_Enterobacteriaceae	g_	72.4346	0.0277422	Y
k_Bacteria	p_Bacteroidota	c_Bacteroidia	o_Bacteroidales	f_Bacteroidaceae	g_Bacteroides	70.6237	0.0156923	Y
k_Bacteria	p_Bacillota	c_Bacilli	o_Lactobacillales	f_Lactobacillaceae	g_Lactobacillus	67.4044	0.0172318	Y
k_Bacteria	p_Actinomycetota	c_Actinobacteria	o_Micrococcales	f_Micrococcaceae	g_Rothia	67.2032	0.0174438	Y
k_Bacteria	p_Bacillota	c_Negativicutes	o_Veillonellales-Selenomonadales	f_Veillonellaceae	g_Veillonella	65.7948	0.00810111	Y
k_Bacteria	p_Bacillota	c_Clostridia	o_Lachnospirales	f_Lachnospiraceae	g_	64.1851	0.00977866	Y
k_Bacteria	p_Bacillota	c_Bacilli	o_Staphylococcales	f_Gemellaceae	g_Gemella	64.1851	0.00625595	Y
k_Bacteria	p_Pseudomonadota	c_Gammaproteobacteria	o_Pseudomonadales	f_Pseudomonadaceae	g_Pseudomonas	63.7827	0.0593889	Y
k_Bacteria	p_Bacillota	c_Clostridia	o_Lachnospirales	f_Lachnospiraceae	g_Blautia	59.9598	0.00834619	Y
k_Bacteria	p_Deinococcota	c_Deinococci	o_Thermales	f_Thermaceae	g_Thermus	59.7586	0.00273746	N
k_Bacteria	p_Pseudomonadota	c_Gammaproteobacteria	o_Enterobacterales	f_Enterobacteriaceae	g_Escherichia-Shigella	55.332	0.0042819	N
k_Bacteria	p_Bacillota	c_Clostridia	o_Lachnospirales	f_Lachnospiraceae	g_Lachnospiraceae_NK4A136_group	53.7223	0.00726445	Y
k_Bacteria	p_Bacillota	c_Clostridia	o_Lachnospirales	f_Lachnospiraceae	g_Lachnospiraceae_NK3A20_group	51.9115	0.00644258	N
k_Bacteria	p_Spirochaetota	c_Spirochaetia	o_Spirochaetales	f_Spirochaetaceae	g_Treponema	50.7042	0.00548267	Y
k_Bacteria	p_Bacillota	c_Bacilli	o_Bacillales	f_Bacillaceae	g_Geobacillus	49.2958	0.00169727	N
k_Bacteria	p_Bacillota	c_Clostridia	o_Clostridia_vadinBB60_group	f_Clostridia_vadinBB60_group	g_Clostridia_vadinBB60_group	47.6861	0.00390794	Y
k_Bacteria	p_Actinomycetota	c_Actinobacteria	o_Actinomycetales	f_Actinomycetaceae	g_Actinomyces	47.2837	0.00260929	Y
k_Bacteria	p_Bacillota	c_Clostridia	o_Clostridia_UCG-014	f_Clostridia_UCG-014	g_Clostridia_UCG-014	47.0825	0.00402274	Y
k_Bacteria	p_Bacillota	c_Clostridia	o_Oscillospirales	f_Ruminococcaceae	g_Faecalibacterium	46.4789	0.00339947	N
k_Bacteria	p_Pseudomonadota	c_Gammaproteobacteria	o_Aeromonadales	f_Succinivibrionaceae	g_Succinivibrio	45.0704	0.00462206	Y
k_Bacteria	p_Pseudomonadota	c_Gammaproteobacteria	o_Pasteurellales	f_Pasteurellaceae	g_Haemophilus	44.2656	0.00338608	Y
k_Bacteria	p_Bacillota	c_Clostridia	o_Christensenellales	f_Christensenellaceae	g_Christensenellaceae_R-7_group	43.662	0.00310579	N
k_Bacteria	p_Bacillota	c_Clostridia	o_Lachnospirales	f_Lachnospiraceae	g_[Eubacterium]_hallii_group	42.4547	0.00238815	Y
k_Bacteria	p_Bacillota	c_Clostridia	o_Oscillospirales	f_[Eubacterium]_coprostanoligenes_group	g_[Eubacterium]_coprostanoligenes_group	42.2535	0.00291564	Y
k_Bacteria	p_Pseudomonadota	c_Gammaproteobacteria	o_Burkholderiales	f_Comamonadaceae	g_	41.6499	0.0019015	N
k_Bacteria	p_Bacillota	c_Clostridia	o_Oscillospirales	f_Ruminococcaceae	g_Ruminococcus	41.4487	0.00362412	N
k_Bacteria	p_Bacteroidota	c_Bacteroidia	o_Bacteroidales	f_Rikenellaceae	g_Alistipes	39.4366	0.0076525	N
k_Bacteria	p_Actinomycetota	c_Actinobacteria	o_Micrococcales	f_Micrococcaceae	g_Micrococcus	39.4366	0.00529181	N
k_Bacteria	p_Pseudomonadota	c_Gammaproteobacteria	o_Burkholderiales	f_Sutterellaceae	g_Sutterella	39.0342	0.00314241	N
k_Bacteria	p_Bacillota	c_Clostridia	o_Oscillospirales	f_Oscillospiraceae	g_UCG-005	39.0342	0.00202545	N
k_Bacteria	p_Bacillota	c_Bacilli	o_RF39	f_RF39	g_RF39	38.833	0.00254308	Y
k_Bacteria	p_Bacillota	c_Clostridia	o_Peptostreptococcales-Tissierellales	f_Peptostreptococcales-Tissierellales	g_Anaerococcus	38.2294	0.00304241	N
k_Bacteria	p_Pseudomonadota	c_Alphaproteobacteria	o_Rhodobacterales	f_Rhodobacteraceae	g_Paracoccus	37.6258	0.00146697	Y
k_Bacteria	p_Bacillota	c_Clostridia	o_Lachnospirales	f_Lachnospiraceae	g_Anaerostipes	36.4185	0.00201278	Y
k_Bacteria	p_Bacillota	c_Clostridia	o_Lachnospirales	f_Lachnospiraceae	g_Lachnoclostridium	35.2113	0.00199587	N
k_Bacteria	p_Bacillota	c_Bacilli	o_Bacillales	f_Bacillaceae	g_Bacillus	34.4064	0.00815675	N
k_Bacteria	p_Verrucomicrobiota	c_Verrucomicrobiae	o_Verrucomicrobiales	f_Akkermansiaceae	g_Akkermansia	34.4064	0.0024952	N
k_Bacteria	p_Bacillota	c_Clostridia	o_Clostridiales	f_Clostridiaceae	g_Clostridium_sensu_stricto_1	34.2052	0.00164234	N
k_Bacteria	p_Bacteroidota	c_Bacteroidia	o_Bacteroidales	f_Prevotellaceae	g_Alloprevotella	33.8028	0.00138317	N
k_Bacteria	p_Pseudomonadota	c_Alphaproteobacteria	o_Sphingomonadales	f_Sphingomonadaceae	g_Sphingomonas	32.998	0.00248322	Y
k_Bacteria	p_Pseudomonadota	c_Gammaproteobacteria	o_Pseudomonadales	f_Moraxellaceae	g_Enhydrobacter	32.998	0.00240928	N
k_Bacteria	p_Bacillota	c_Negativicutes	o_Veillonellales-Selenomonadales	f_Veillonellaceae	g_Megasphaera	32.998	0.00166487	N
k_Bacteria	p_Bacillota	c_Clostridia	o_Oscillospirales	f_Oscillospiraceae	g_UCG-002	32.3944	0.00163459	N
k_Bacteria	p_Bacteroidota	c_Bacteroidia	o_Bacteroidales	f_Tannerellaceae	g_Parabacteroides	31.992	0.00215715	Y
k_Bacteria	p_Bacteroidota	c_Bacteroidia	o_Bacteroidales	f_Rikenellaceae	g_Rikenellaceae_RC9_gut_group	31.992	0.00140077	N
k_Bacteria	p_Bacillota	c_Bacilli	o_Lactobacillales	f_Carnobacteriaceae	g_Granulicatella	31.7907	0.00226138	N
k_Bacteria	p_Bacillota	c_Negativicutes	o_Veillonellales-Selenomonadales	f_Veillonellaceae	g_Dialister	30.9859	0.00143387	Y
k_Bacteria	p_Actinomycetota	c_Actinobacteria	o_Micrococcales	f_Micrococcaceae	g_Kocuria	30.7847	0.00836662	N
k_Bacteria	p_Bacillota	c_Clostridia	o_Oscillospirales	f_UCG-010	g_UCG-010	30.1811	0.00159022	N
k_Bacteria	p_Bacillota	c_Clostridia	o_Oscillospirales	f_Butyricicoccaceae	g_UCG-008	29.7787	0.00186347	N
k_Bacteria	p_Bacillota	c_Clostridia	o_Lachnospirales	f_Lachnospiraceae	g_Lachnospiraceae_ND3007_group	28.7726	0.0014388	N
k_Bacteria	p_Deinococcota	c_Deinococci	o_Deinococcales	f_Deinococcaceae	g_Deinococcus	27.5654	0.0012733	N
k_Bacteria	p_Bacteroidota	c_Bacteroidia	o_Bacteroidales	f_	g_	27.163	0.00116907	Y
k_Bacteria	p_Bacteroidota	c_Bacteroidia	o_Bacteroidales	f_Prevotellaceae	g_	27.163	0.00113245	N
k_Bacteria	p_Bacteroidota	c_Bacteroidia	o_Flavobacteriales	f_Weeksellaceae	g_Chryseobacterium	26.9618	0.00211208	N
k_Bacteria	p_Bacillota	c_Clostridia	o_Lachnospirales	f_Lachnospiraceae	g_Roseburia	26.9618	0.00127401	N
k_Bacteria	p_Bacillota	c_Clostridia	o_Oscillospirales	f_Butyricicoccaceae	g_Butyricicoccus	26.9618	0.00101766	N
k_Bacteria	p_Pseudomonadota	c_Gammaproteobacteria	o_Burkholderiales	f_Neisseriaceae	g_Neisseria	26.7606	0.00207123	Y
k_Bacteria	p_Pseudomonadota	c_Alphaproteobacteria	o_Rhodospirillales	f_uncultured	g_uncultured	25.7545	0.00108738	N
k_Bacteria	p_Actinomycetota	c_Actinobacteria	o_Micrococcales	f_Intrasporangiaceae	g_	24.3461	0.00135641	N
k_Bacteria	p_Bacillota	c_Clostridia	o_Peptostreptococcales-Tissierellales	f_Peptostreptococcaceae	g_Intestinibacter	23.7425	0.00103104	N
k_Bacteria	p_Verrucomicrobiota	c_Lentisphaeria	o_Oligosphaerales	f_Oligosphaeraceae	g_Z20	23.1388	0.00103949	N
k_Bacteria	p_Pseudomonadota	c_Gammaproteobacteria	o_Burkholderiales	f_Neisseriaceae	g_uncultured	22.5352	0.00131204	N
k_Bacteria	p_Pseudomonadota	c_Gammaproteobacteria	o_Pseudomonadales	f_Moraxellaceae	g_Moraxella	21.328	0.00127964	N
k_Bacteria	p_Actinomycetota	c_Actinobacteria	o_Micrococcales	f_Dermabacteraceae	g_Brachybacterium	20.7243	0.00178248	N
k_Bacteria	p_Bacillota	c_Bacilli	o_Lactobacillales	f_Enterococcaceae	g_Enterococcus	20.5231	0.0031072	N
k_Bacteria	p_Pseudomonadota	c_Gammaproteobacteria	o_Burkholderiales	f_Oxalobacteraceae	g_Massilia	20.5231	0.00190995	N
k_Bacteria	p_Pseudomonadota	c_Gammaproteobacteria	o_Xanthomonadales	f_Xanthomonadaceae	g_Stenotrophomonas	20.3219	0.00396147	N
k_Bacteria	p_Pseudomonadota	c_Alphaproteobacteria	o_Rhizobiales	f_Rhizobiaceae	g_Allorhizobium-Neorhizobium-Pararhizobium-Rhizobium	18.1087	0.00386076	N
k_Bacteria	p_Pseudomonadota	c_Gammaproteobacteria	o_Aeromonadales	f_Aeromonadaceae	g_Aeromonas	10.8652	0.00103174	N
k_Bacteria	p_Pseudomonadota	c_Gammaproteobacteria	o_Enterobacterales	f_Erwiniaceae	g_Pantoea	8.65191	0.00136979	N
k_Bacteria	p_Bacillota	c_Clostridia	o_Peptostreptococcales-Tissierellales	f_Peptostreptococcales-Tissierellales	g_Fenollaria	4.82897	0.00111977	N
k_Bacteria	p_Pseudomonadota	c_Gammaproteobacteria	o_Enterobacterales	f_Yersiniaceae	g_Serratia	3.21932	0.00214377	N

## Sheet: Supl Table 8
Supplementary Table 8. Number (prevalence- %) of samples positive for archaea based on 16S sequences.
Country	N samples 16S	N detected (prevalence %)
		Methanosphaera	Methanobacterium	Methanobrevibacter	All
Austria	38	1 (2.6%)	0	6 (15.8%)	6 (18.4%)
Ecuador	35	0	0	9 (25.7%)	9 (25.7%)
El Salvador	6	0	1 (16.7 %)	0	1 (16.7 %)
Equatorial Guinea	33	0	0	1 (3%)	1 (3%)
Germany	29	0	0	2 (6.9%)	2 (6.9%)
Kenya	26	0	0	0	0
Mexico	18	0	0	6 (33.3%)	6 (33.3%)
Netherlands	15	0	0	0	0
Norway	19	0	0	0	0
Peru	8	0	0	2 (25%)	2 (25%)
Puerto Rico	5	0	0	1 (20%)	1 (20%)
Senegal	56	1 (1.8%)	1 (1.8%)	1 (1.8%)	3 (5.4%)
South Sudan	49	1 (2%)	1 (2%)	11 (22.4%)	13 (26.5%)
Spain	72	0	0	3 (4.2%)	3 (4.2%)
Tanzania	4	0	0	1 (25%)	1 (25%)
United States	84	1 (1.2%)	0	16 (19%)	17 (20.2%)
Total	497	4 (0.8%)	3 (0.6%)	59 (11.8%)	66 (13.3%)
					Ta

## Sheet: Supl Table 9
Supplementary Table 9. Number (prevalence- %) of samples positive for Methanogen based on qPCR detection compared with 16S sequencing
Country	Number of Samples in qPCR analysis	N total bacteria copy number >105 (prevalence % )	N Methanogens by qPCR (prevalence %)	N samples with 16S sequences	N detected Methanogen sequences (prevalence %)
					Methanosphaera	Methanobacterium	Methanobrevibacter	All
Equatorial Guinea	33	17 (51.5%)	1 (3%)	33	0	0	1 (3%)	1 (3%)
Germany	32	0	-	29	0	0	2 (6.9%)	2 (6.9%)
Kenya	30	1 (3.8%)	0	26	0	0	0	0
Norway	20	0	-	19	0	0	0	0
Senegal	60	0	-	56	1 (1.8%)	1 (1.8%)	1 (1.8%)	3 (5.4%)
South Sudan	53	1 (2%)	1 (2%)	49	1 (2%)	1 (2%)	11 (22.4%)	13 (26.5%)
Spain	40	2 (2.8%)	0	72	0	0	3 (4.2%)	3 (4.2%)
Total	268	21 (7.8%)	2 ( 0.7%)	284	4 (0.8%)	2 (0.7%)	28 (9.8%)	22 (7.7%)

## Sheet: Supl Table 10
Supplementary Table 10. Number of human breastmilk samples by Country/Continent examined for the presence of fungi by ITS sequencing.
Continent	Country	N	N detected fungi (% of total N samples)
AFRICA	Equatorial Guinea	33	12 (36.4%)
	Kenya	30	0
	Senegal	60	1 (1.7%)
	South Sudan	53	3 (5.7%)
	Tanzania	4	3 (75%)
AMERICA	Ecuador	35	0
	El Salvador	6	0
	Mexico	18	2 (11.1%)
	Peru	8	0
	Puerto Rico	5	3 (60%)
	United States	85	7 (8.2%)
EUROPE	Austria	38	0
	Germany	32	0
	Netherlands	15	0
	Norway	20	0
	Spain	76	3 (3.9%)
Total		518	34 (6.6%)

[truncated: 1 more sheets: Supl Table 11]
